# Supplementary material for: Conventional Transarterial Chemoembolization Versus Drug-Eluting Beads in Patients with Hepatocellular Carcinoma: A Systematic Review and Meta-Analysis
Source: Cancers (Basel). 2021 Dec 7;13(24):6172. doi: 10.3390/cancers13246172 (PMC8699068; doi:10.3390/cancers13246172)
Supplement: Supplementary file 1 [file cancers-13-06172-s001.zip]

Archive with 1 entries (1 files):
- cancers-1426867-supplementary.pdf
